# Supplementary material for: Forelimb musculoskeletal-tendinous growth in frogs
Source: PeerJ. 2020 Feb 25;8:e8618. doi: 10.7717/peerj.8618 (PMC7047859; doi:10.7717/peerj.8618)
Supplement: Table S1 [file peerj-08-8618-s001.xlsx]

## Sheet: Hoja1
										Dorsal									Ventral
					Triceps length						Extensor digitorum	Extensor carpi ulnaris	tendon length	Extensor carpi radialis	tendon length	Coracoradialis	tendon length	Flexor digitorum comunis	tendon length	Flexor carpi ulnaris	tendon length	Flexor carpi radialis	tendon length
Species	Age	Body length	Humerus length	Radioulna length	scapularis medialis	tendon length	humeralis lateralis	tendon length	humeralis medialis	tendon length
Rhinella arenarum	2	28.01	7.72	5.58	5.79	1.58	5.51	2.15	2.6	1.07	6.05	3.42	0.69	3.61	1.12	3.75	5.4	4.07	1.12	3.85	1.2	4.99	0.66
Rhinella arenarum	2	24.07	6.27	4.2	5.11	1.51	4.13	2.11	2.64	1.16	4.78	3.57	0.96	3.46	0.7	2.64	5.29	3.72	1.09	3.08	1.65	4.04	0.78
Rhinella arenarum	2	23.58	7.69	4.6	4.51	0.7	4.01	1.42	3.27	0.75	4.94	3.83	0.55	4.82	0.77	2.87	5.07	4.06	0.86	4.02	0.9	3.8	0.7
Rhinella arenarum	2	30.05	9.84	5.64	4.43	1.73	4.64	2.01	3.88	1.36	5.56	4.03	0.51	3.25	0.89	4.31	5.67	4.14	0.61	4.48	0.55	4.28	0.63
Rhinella arenarum	2	23.53	8.55	5.53	4.06	0.91	4.2	2.04	3.96	0.99	4.5	3.29	0.51	2.86	0.76	3.6	5.62	3.83	1.04	3.44	1.15	3.45	0.97
Rhinella arenarum	2	24.21	7.54	5.03	4.04	1.03	4.51	1.13	4.04	0.94	4.42	4.63	0.59	2.9	0.9	3.98	4.76	3.54	1.16	4.59	0.84	4.29	0.96
Rhinella arenarum	2	26.25	7.97	5.06	4.46	1.95	4.83	1.75	4.76	0.86	5.04	4.31	0.71	3.56	0.82	3.76	5.3	4.45	0.98	4.34	1.48	3.23	0.99
Rhinella arenarum	3	57.21	13.95	10.95	11.73	3.82	11.37	4.12	7.84	0.68	12.06	9.48	1.37	9.1	1.05	6.51	12.14	10.84	0.74	9.97	0.71	9.29	1.74
Rhinella arenarum	3	51.74	16.74	11.14	9.4	1.51	9.73	1.36	9.84	1.55	14.17	10.8	0.88	5.81	3.28	6.05	10.34	11.07	1.29	9.24	1.07	8.28	0.83
Rhinella arenarum	3	52.55	11.48	10.43	11.42	2.7	9.94	2.91	8.76	1.76	11.84	10.57	0.81	6.61	3.12	6.78	10.83	8.8	0.95	9.13	0.78	8.67	0.86
Rhinella arenarum	3	70.3	16.04	14.93	12.28	5.89	14.5	3.49	11.78	2.7	16.29	14.41	1.65	7.2	3.72	7.71	14.21	12.68	1.5	12.34	0.68	12.55	1.12
Rhinella arenarum	3	64.39	15.16	13.08	12.73	4.09	12.44	4.75	10.28	2.5	14.65	12.37	2.36	6.75	2.52	6.82	13.51	11.93	1.91	11.54	2.13	10.69	0.78
Rhinella arenarum	3	41.84	12.87	8.71	8.43	4.32	9.06	1.13	5.3	0.54	8.52	7.46	1.06	5.45	4.4	5.4	8.56	7.89	1.02	6.93	0.94	7.2	0.82
Rhinella arenarum	3	54.62	16.09	11	10.22	4.42	10.54	3.72	8.57	0.95	12.12	9.37	0.61	6.89	3.39	7.27	10.93	10.38	1.53	8.49	0.78	9.23	1.09
Rhinella arenarum	4	74.59	21.92	15.09	15.06	2.94	14.16	1.7	16.85	5.54	15.77	16.45	1.67533	12.63	2.79239	9.03	13	14.26	0.75	9.7	2.06	12.45	1.56
Rhinella arenarum	4	67.58	18.88	14.98	15.4	4.62	14.15	2.5	9.32	1.08	12.82	12.8	1.56108	9.63	1.21	7.08	13.13	12.04	0.6	10.64	1.25	11.21	0.89
Rhinella granulosa	2	22.27	4.82	3.48	3.57	1.93	3.52	2.92	2.66	12.2832	3.28	2.51	0.822616	2.87	1.07054	2.63	3.87	2.61	0.63	2.23	0.79	2.28	0.85
Rhinella granulosa	3	31.05	8.02	6.69	5.54	2.66	5.41	2.4	5.55	32.4255	5.57	3.59	0.57	4.14	0.47	5.31	5.76	5.22	0.65	3.75	0.4	5.06	0.68
Rhinella granulosa	3	27.87	7.51	5.29	5.89	2.88	5.2	2.29	3.91	0.52	5.38	3.09	0.62	3.36	0.95	4.62	5.85	4.1	0.84	3.34	0.7	5.02	0.81
Rhinella granulosa	4	63.9	18.11	10.98	13.16	3.5	11.21	4.25	5.92	1.90073	11.94	10.97	1.38	8.56	2.44058	5.08	13.15	9.38	1.05	8.1	0.85	9.01	0.72
Rhinella granulosa	4	59.25	19.17	12.65	11.68	3.15	12.59	3.05	7.45	1.46	11.35	6.96	1.42532	8.77	2.28755	7.02	12.97	9.61	1.55	9.78	1.79669	9.51	2.24
Rhinella granulosa	4	56.01	15.58	13.37	12.7	3.28	12.93	3.25	8.86	2.57	11.22	11.96	0.86	7.58	2.35	6.58	11.84	9.08	2.14	6.63	3.7	9.24	1.56
Rhinella granulosa	4	48.64	11.8	11.47	8.2	5.14	8.7	3.72	5.53	1.5031	9.34	9.16	1	5.19	2.86	6.3	9.3	7.35	1.38	7.4	0.91	6.95	1.25
Rhinella granulosa	4	46	13.17	9.44	9.76	4.48	9.93	3.44	5.22	0.75	8.99	8.41	1.27	4.89	2.66	6.24	9.93	7.45	1.88	7.22	1.03	9.26	1.19
Rhinella granulosa	4	48.3	14.13	9.22	9.78	3.48	9.32	3.14	6.69	1.22	8.99	7.89	1.45	5.32	2.23	6.61	10.16	8.18	1.08	7.16	0.93	8.32	2.08
Trachycephalus typhonius	2	19.88	5.53	3.53	2.8	1.03	2.76	0.94	2.47	0.77	2.88	3.05	1.15	1.49	0.44	2.64	4.3	2.73	0.95	2.96	1.15	1.65	0.54
Trachycephalus typhonius	2	18.83	3.61	3.15	1.89	1	3.27	1.09	1.96	0.726343	2.55	2.19	1.05	1.63	0.957325	2.61	3.38	2.71	0.6	2.91	1	2.27	0.48
Trachycephalus typhonius	2	17.91	4.21	3.27	2.18	0.9	2.02	1.98	2.37	0.702371	2.81	2.62	0.89	1.98	0.927048	2.35	3.26	2.18	0.82	2.29	0.582324	2.25	0.81
Trachycephalus typhonius	3	42.72	10.73	6.87	7.76	2.62	6.89	2.01	5.58	1.8	8.32	6.44	0.83	4.94	2.38	5.14	9.17	4.67	1.54	5.88	2.01	5.74	1.35
Trachycephalus typhonius	3	43.82	10.46	7.33	6.13	2.39	6.99	1.96	5.75	0.92	9.96	6.36	0.83	5.7	2.3	4.57	9.14	5.24	1.23	5.3	2	5.76	1.04
Trachycephalus typhonius	3	33.81	8.04	5.59	5.79	1.82	4.91	2.54	5.58	1.02	5.8	3.57	0.92	3.65	2.24	4.11	6.17	5.14	1.94	4.48	2.02	4.42	0.89
Trachycephalus typhonius	4	51.6	12.64	9.69	9.12	3.73	8.95	3.02	6.54	1.02	9.98	8.33	0.96	5.86	1.93	6.91	10.04	8.12	1.45	4.95	1.58	5.46	1.57
Trachycephalus typhonius	4	71.55	18.38	12.49	14.02	4.47	13.98	4.18	8.21	2.05	15.08	11.08	2.87	9.1	3.29	10.89	15.09	12.28	2.71	11.07	2.53	9.98	2.26
Trachycephalus typhonius	4	70.98	17.95	12.51	13.15	3.31	11.5	3.72	6.71	1.6	14.12	10.02	1.66	9.44	2.28	9.75	13.43	10.66	2.02	11.27	2.93	8.63	2
Trachycephalus typhonius	4	69.15	17.53	11.73	11.37	3.25	12.75	3.14	9.56	1.58	13.33	10.17	1.84	8.77	2.77	9.25	14.41	10.42	2.67	11.09	3.32	10.05	1.62
Trachycephalus typhonius	4	73.23	17.27	12.83	11.27	4.17	12.01	3.48	8.92	1.48	13.79	10.33	1.94	7.55	2.9	9.04	13.39	10.09	1.95	10.62	3.5	9.15	1.09
Leptodactylus chaquensis	2	29.17	7.24	5.29	3.86	1.22	5.34	1.06	4.06	0.995773	4.74	3.93	0.78	3.3	1.29761	4.89	5.24	3.79	1.17172	4.05	0.67	3.81	0.793203
Leptodactylus chaquensis	2	28.69	6.86	5.13	4.98	2.11	5.13	1.2	3.58	0.983265	4.69	4.1	0.67	3.09	1.69	6.14	5.05	4.12	0.65	2.95	0.26	3.04	0.42
Leptodactylus chaquensis	3	36.81	8.87	6.19	6.36	1.38	6.84	1.68	4.38	1.19485	7.05	5.24	1.12	4.25	1.68	7.03	7.37	5.97	1.38	4.24	1.95	4.57	0.72
Leptodactylus chaquensis	3	32.11	7.48	6.17	5.23	1.95	4.13	1.87	4.66	1.07238	6.44	4.46	1.05	4.3	1.35	5.66	5.28	5.68	1.51	3.87	1.47	4.5	1.16
Leptodactylus chaquensis	3	32.99	8.22	5.83	4.72	3.11	5.46	1.17	4.51	1.09531	5.47	3.64	1.28	3.5	0.94	6.17	5.63	4.75	1.72	3.79	1.24	4.46	1.15
Leptodactylus chaquensis	3	49.28	12.01	9.36	7.93	3.04	8.21	2.7	6.21	1.51978	9.32	6.07	0.89	6.05	1.12	9.8	8.42	8.37	1.54	6.39	1.97	5.68	2.08
Leptodactylus chaquensis	4	85.88	28.56	16.11	22.52	3.56	20.03	2.36	16.05	4.48	17.94	14.34	1.7	9	1.32	20.07	17.83	15.15	2.84	10.61	1.55	23.61	5.54
Leptodactylus chaquensis	4	75.85	17.88	13.26	13.93	4.95	12.86	3.31	8.75	1.13	10.99	9.9	0.85	6.78	3.47	13.3	11.27	10.81	3.18	10.17	1.16	7.25	2.22
Leptodactylus chaquensis	4	60.64	15.5	12.02	12.25	2.17	11.56	2.59	7.79	1.1	11.58	9.06	1.27	7.57	3.09	11.38	11.24	9.92	3.11	8.18	1.88	7.44	2.12
Leptodactylus chaquensis	4	59.97	14.02	10.63	9.8	1.17	8.71	1.75	5.18	1.25	9.34	9.2	1.32	7.2	2.54	10.98	9.74	9.31	2.67	6.93	1.33	7.74	1.86
Pleurodema borellii	2	18.52	5.47	4.56	3.87	3.75	3.56	1.37	2.78	0.78	4.53	3.82	0.65	2.42	1.05	3	4.72	3.36	0.59	3.16	0.8	2.52	0.61
Pleurodema borellii	2	18.81	6.09	4.19	3.84	2.28	3.6	1.55	2.71	0.69	4.11	3.85	0.72	2.89	1.24	3.13	3.56	3.48	0.84	2.8	0.67	3.39	1.11
Pleurodema borellii	2	18.43	5.21	3.56	3.05	1.96	2.92	1.32	2.1	0.715921	2.53	3.33	1.1	2.48	0.74	3.08	3.33	3.3	0.927242	2.41	0.67	2.97	0.487832
Pleurodema borellii	2	21.37	4.84	3.45	4.06	2.71	3.07	1.58	3.16	0.43	3.73	3.24	1.02	2.85	1.19	3.38	3.88	3.26	1.4	3.24	0.69	3.4	0.571425
Pleurodema borellii	2	20.96	5.43	3.16	3.97	2.84	2.56	1.29	3.45	0.61	3.71	3.34	1.1	2.73	1	3.51	4.65	3.05	1.43	2.84	0.68	2.88	0.559768
Pleurodema borellii	3	17.72	5.44	3.86	3.52	2.42	3.19	1.7	2.45	0.59	2.33	2.85	1.14	2.55	0.93	2.89	3.95	2.14	0.84	2.34	0.92	3.11	0.7
Pleurodema borellii	3	25.92	6.87	5.29	4.73	2.21	4.41	1.67	3.34	0.53	5.34	4.21	0.73	4.41	0.6	3.53	5.16	4.1	1.12	3.67	0.54	3.88	0.6
Pleurodema borellii	3	29.25	7.91	5.99	3.64	2.23	5.75	1.24	3.91	0.69	5.36	3.73	2.18	3.57	0.6	4.23	5.28	4.68	1.38	3.78	0.59	4.6	0.47
Pleurodema borellii	3	26.16	7.28	4.77	5.04	2.09	4.84	1.6	3.27	0.59	4.83	3.57	1.71	3.54	0.68	4.66	5.63	3.99	1.38	2.83	0.58	4.08	0.62
Pleurodema borellii	3	26.69	6.62	4.87	3.98	1.52	4.31	0.89	3.29	0.62	4.41	3.78	1.29	3.04	0.59	4.13	4.61	4.64	1.65	2.92	0.68	4.17	0.74
Pleurodema borellii	3	32.17	7.17	6.37	5.56	2.36	5.65	1.67	4.24	0.96	7.4	4.71	1.24	3.4	1.36	4	6.42	5.2	1.79	4.14	1.78	4.47	0.56
Pleurodema borellii	4	43.02	11.08	9.01	6.45	4.86	8.53	2	5.31	1.04	9.58	8.05	0.85	6.13	1.77	6.13	8.73	7.27	1.8	7.56	0.92	6.73	1.25
Pleurodema borellii	4	42.94	10.86	8.33	7.95	2.65	7.58	1.97	5.15	0.91	8.94	7.58	0.93	5.03	1.25	5.25	8.03	6.44	1.25	6.11	1.72	5.58	1.13
Pleurodema borellii	4	42.25	11.75	9.25	6.89	3.95	7.89	3	5.41	0.89	10.83	7.59	1.03	4.72	2.88	7.17	9.11	7.79	1.59	4.64	1.75	6.25	1.37
Pleurodema borellii	4	38.69	10.37	8.53	8.42	4.08	6.73	2.44	5.78	1.28	8.76	7.26	1	5.88	2.42	5.28	7.84	6.87	1.71	5.88	0.85	5.54	1.31
Pleurodema borellii	4	41.67	9.58	7.89	8.01	3.51	7.82	2	5.47	1.27	8.95	6.68	0.81	5.23	2.17	4.81	7.62	6.68	1.24	5.26	1.59	6.47	1.01
Physalaemus biligonigerus	2	11.43	1.78	1.38	1.44	1.6823	1.7	1.23943	1	0.533522	1.67	1.78	0.645946	1.61	0.713791	1.23	1.45	1.64	0.767901	1.17	0.391974	1.38	0.288801
Physalaemus biligonigerus	2	12.38	2.58	1.96	1.87	1.26	1.95	0.54	2.11	0.558276	1.81	1.25	0.661429	1.55	0.745056	1.86	1.88	2.11	0.789526	1.51	0.41988	1.54	0.315813
Physalaemus biligonigerus	2	12.37	2.41	1.46	1.87	1.17	1.21	1.26931	1.73	0.558015	1.98	1.47	0.661266	1.86691	0.744727	1.58922	1.72	1.85	0.789298	1.49	0.419587	1.21	0.315528
Physalaemus biligonigerus	3	18.68	3.47	2.94	1.96	1.2	2.81	0.71	1.61	0.62	1.62	2.38	0.86	2.17	0.97	2.29	2.5	1.71	0.7	1.9	0.78	1.96	0.48
Physalaemus biligonigerus	4	36.12	7.84	6.36	5.57	3.26	5.35	2.3	2.84	1.72	5.09	3.91	2	5.24	0.91	4.85	5.98	4.02	2.26	3.03	0.7	3.74	1.6
Physalaemus biligonigerus	4	37.39	8.2	6.36	6.36	3.41	6.07	2.72	3.41	1.27	5.95	4.7	1.05	4.19	1.04	5.07	6.65	5.06	2.26	3.34	0.97	4.65	1.08
Physalaemus biligonigerus	4	36.64	8.75	6.3	5.32	2.86	5.89	1.95	3.98	1.02	6.11	5.51	1.05	3.86	0.88	4.88	6.72	4.45	1.5	3.77	1.16	4.35	1.2
Physalaemus biligonigerus	4	33.8	7.21	5.82	4.17	2.15	4.52	1.64	3.82	0.72	6.76	4.45	0.91	3.19	1.12	4.73	5.4	4.45	1.79	3.76	1.38	4.28	0.83
Physalaemus biligonigerus	4	35.68	8.12	5.85	5.45	2.57	5.38	1.89	3.24	0.76	6.2	4.69	0.93	3.93	1.47	5.13	6.79	4.5	2.34	3.3	0.93	4.03	0.87
Physalaemus biligonigerus	4	36.48	8.87	6.62	5.16	3.17	5.81	2.34	3.93	0.68	6.55	4.72	1.04	3.51	1.61	5.4	7.34	5.43	2.48	4.38	0.7	4.99	0.89
Xenopus laevis	2	14.9	2.82	2.09	1.43	1.79142	1.38	1.34972	1.85159	0.623939	3.59	1.58	0.7025	2.14243	0.827989	1.97	2.93	2.42	0.846889	2.68	0.493905	2.22873	0.387464
Xenopus laevis	2	13.62	2.53	2.81	1.31	1.75117	1.52	1.30903	1.67108	0.590586	2.54	1.56	0.681639	1.9	0.785864	1.77496	2.92	2.23	0.817752	1.41	0.456305	2.04986	0.351069
Xenopus laevis	3	35.89	7.32	5.02	4.01	1.87	4.92	3.06	6.26	1.44	4.05	3.95	1.89	4.37	1.09	5.28	5.6	5.11	1.47	3.82	0.88	3.86	0.84
Xenopus laevis	4	108.02	17.86	13.32	12.4	2.13	12.76	3.01	14.16	2.27	12.63	14.43	2.43	9.45	3.99	18.27	14.58	11.74	3.9	16.79	5.54	9.45	2.7
Xenopus laevis	4	105.23	14.31	13.62	11.91	2.4	10.46	3.03	13.45	4	10.25	10.1	2.63	10.8	2.16	15.3	13.15	10.13	2.56	12.38	2.8	10.41	3.58
Age categories:
2: metamorphic 46
3: juvenile
4: adult
